# Supplementary material for: The effect of a web-based training for improving primary health care providers’ knowledge about diabetes mellitus management in rural China: A pre-post intervention study
Source: PLoS One. 2019 Sep 24;14(9):e0222930. doi: 10.1371/journal.pone.0222930 (PMC6759173; doi:10.1371/journal.pone.0222930)
Supplement: S1 File — (XLS) [file pone.0222930.s002.xls]

## Sheet: analysis
id	age	gender	year	educaion	major	group	time	score
1	44	1	3	3	1	2	0	50
1	44	1	3	3	1	2	1	70
1	44	1	3	3	1	2	2	30
2	52	1	5	3	6	2	0	60
2	52	1	5	3	6	2	1	40
2	52	1	5	3	6	2	2	40
3	53	1	4	3	1	2	0	100
3	53	1	4	3	1	2	1	80
3	53	1	4	3	1	2	2	40
4	43	1	5	4	1	2	0	50
4	43	1	5	4	1	2	1	40
4	43	1	5	4	1	2	2	50
5	48	1	1	3	1	2	0	30
5	48	1	1	3	1	2	1	50
5	48	1	1	3	1	2	2	50
6	51	2	2	3	1	2	0	70
6	51	2	2	3	1	2	1	60
6	51	2	2	3	1	2	2	50
7	46	1	5	3	6	2	0	50
7	46	1	5	3	6	2	1	80
7	46	1	5	3	6	2	2	50
8	38	1	12	3	1	2	0	60
8	38	1	12	3	1	2	1	80
8	38	1	12	3	1	2	2	50
9	70	1	6	1	5	2	0	100
9	70	1	6	1	5	2	1	80
9	70	1	6	1	5	2	2	50
10	60	1	5	3	5	2	0	50
10	60	1	5	3	5	2	1	90
10	60	1	5	3	5	2	2	50
11	59	1	5	3	6	2	0	50
11	59	1	5	3	6	2	1	90
11	59	1	5	3	6	2	2	50
12	51	1	33	3	1	2	0	40
12	51	1	33	3	1	2	1	100
12	51	1	33	3	1	2	2	50
13	65	1	4	3	1	2	0	70
13	65	1	4	3	1	2	1	100
13	65	1	4	3	1	2	2	50
14	30	2	4	3	1	2	0	100
14	30	2	4	3	1	2	1	100
14	30	2	4	3	1	2	2	50
15	36	2	5	3	1	2	0	50
15	36	2	5	3	1	2	1	60
15	36	2	5	3	1	2	2	60
16	47	1	5	3	6	2	0	70
16	47	1	5	3	6	2	1	80
16	47	1	5	3	6	2	2	60
17	34	2	8	3	2	1	0	100
17	34	2	8	3	2	1	1	80
17	34	2	8	3	2	1	2	60
18	60	1	5	2	5	2	0	50
18	60	1	5	2	5	2	1	90
18	60	1	5	2	5	2	2	60
19	55	1	5	3	5	2	0	90
19	55	1	5	3	5	2	1	90
19	55	1	5	3	5	2	2	60
20	36	1	5	3	1	2	0	100
20	36	1	5	3	1	2	1	90
20	36	1	5	3	1	2	2	60
21	35	2	3	3	1	2	0	100
21	35	2	3	3	1	2	1	90
21	35	2	3	3	1	2	2	60
22	51	1	29	3	1	2	0	60
22	51	1	29	3	1	2	1	100
22	51	1	29	3	1	2	2	60
23	37	1	2	4	1	2	0	70
23	37	1	2	4	1	2	1	100
23	37	1	2	4	1	2	2	60
24	32	2	10	3	1	2	0	100
24	32	2	10	3	1	2	1	100
24	32	2	10	3	1	2	2	60
25	41	2	20	3	1	2	0	100
25	41	2	20	3	1	2	1	100
25	41	2	20	3	1	2	2	60
26	58	1	38	3	1	2	0	100
26	58	1	38	3	1	2	1	100
26	58	1	38	3	1	2	2	60
27	38	2	12	4	2	1	0	100
27	38	2	12	4	2	1	1	100
27	38	2	12	4	2	1	2	60
28	38	1	8	3	5	2	0	70
28	38	1	8	3	5	2	1	60
28	38	1	8	3	5	2	2	70
29	45	1	22	3	5	1	0	70
29	45	1	22	3	5	1	1	60
29	45	1	22	3	5	1	2	70
30	54	1	32	3	1	2	0	90
30	54	1	32	3	1	2	1	60
30	54	1	32	3	1	2	2	70
31	33	1	13	3	1	2	0	50
31	33	1	13	3	1	2	1	70
31	33	1	13	3	1	2	2	70
32	34	1	10	3	1	2	0	60
32	34	1	10	3	1	2	1	70
32	34	1	10	3	1	2	2	70
33	72	2	5	4	1	2	0	80
33	72	2	5	4	1	2	1	70
33	72	2	5	4	1	2	2	70
34	42	1	12	3	1	2	0	70
34	42	1	12	3	1	2	1	80
34	42	1	12	3	1	2	2	70
35	22	2	1	4	2	2	0	80
35	22	2	1	4	2	2	1	80
35	22	2	1	4	2	2	2	70
36	31	2	11	3	2	1	0	90
36	31	2	11	3	2	1	1	80
36	31	2	11	3	2	1	2	70
37	26	2	4	3	2	1	0	100
37	26	2	4	3	2	1	1	80
37	26	2	4	3	2	1	2	70
38	45	1	28	3	5	2	0	60
38	45	1	28	3	5	2	1	90
38	45	1	28	3	5	2	2	70
39	44	1	27	3	7	2	0	60
39	44	1	27	3	7	2	1	90
39	44	1	27	3	7	2	2	70
40	39	1	15	4	1	2	0	70
40	39	1	15	4	1	2	1	90
40	39	1	15	4	1	2	2	70
41	38	1	2	3	1	2	0	70
41	38	1	2	3	1	2	1	90
41	38	1	2	3	1	2	2	70
42	30	1	5	3	1	2	0	90
42	30	1	5	3	1	2	1	90
42	30	1	5	3	1	2	2	70
43	38	1	2	3	1	1	0	90
43	38	1	2	3	1	1	1	90
43	38	1	2	3	1	1	2	70
44	44	2	5	3	9	1	0	90
44	44	2	5	3	9	1	1	90
44	44	2	5	3	9	1	2	70
45	39	2	2	3	2	1	0	90
45	39	2	2	3	2	1	1	90
45	39	2	2	3	2	1	2	70
46	60	1	5	3	5	2	0	30
46	60	1	5	3	5	2	1	100
46	60	1	5	3	5	2	2	70
47	48	2	24	3	1	2	0	40
47	48	2	24	3	1	2	1	100
47	48	2	24	3	1	2	2	70
48	41	1	16	3	1	2	0	60
48	41	1	16	3	1	2	1	100
48	41	1	16	3	1	2	2	70
49	49	1	5	3	6	2	0	60
49	49	1	5	3	6	2	1	100
49	49	1	5	3	6	2	2	70
50	40	1	23	3	1	2	0	70
50	40	1	23	3	1	2	1	100
50	40	1	23	3	1	2	2	70
51	28	2	2	3	1	1	0	80
51	28	2	2	3	1	1	1	100
51	28	2	2	3	1	1	2	70
52	46	2	27	2	1	2	0	90
52	46	2	27	2	1	2	1	100
52	46	2	27	2	1	2	2	70
53	46	1	20	3	6	2	0	90
53	46	1	20	3	6	2	1	100
53	46	1	20	3	6	2	2	70
54	24	2	1	4	1	1	0	100
54	24	2	1	4	1	1	1	100
54	24	2	1	4	1	1	2	70
55	25	2	1	3	5	1	0	100
55	25	2	1	3	5	1	1	100
55	25	2	1	3	5	1	2	70
56	37	1	21	3	1	2	0	100
56	37	1	21	3	1	2	1	100
56	37	1	21	3	1	2	2	70
57	62	1	45	3	5	2	0	100
57	62	1	45	3	5	2	1	100
57	62	1	45	3	5	2	2	70
58	24	2	2	4	2	2	0	40
58	24	2	2	4	2	2	1	50
58	24	2	2	4	2	2	2	80
59	39	2	8	4	2	1	0	60
59	39	2	8	4	2	1	1	50
59	39	2	8	4	2	1	2	80
60	25	2	2	3	2	2	0	40
60	25	2	2	3	2	2	1	60
60	25	2	2	3	2	2	2	80
61	28	2	1	4	2	1	0	100
61	28	2	1	4	2	1	1	60
61	28	2	1	4	2	1	2	80
62	41	2	5	5	2	1	0	40
62	41	2	5	5	2	1	1	80
62	41	2	5	5	2	1	2	80
63	41	1	5	3	1	1	0	60
63	41	1	5	3	1	1	1	80
63	41	1	5	3	1	1	2	80
64	58	1	43	2	7	2	0	60
64	58	1	43	2	7	2	1	80
64	58	1	43	2	7	2	2	80
65	50	1	16	2	7	2	0	80
65	50	1	16	2	7	2	1	80
65	50	1	16	2	7	2	2	80
66	48	2	5	3	1	2	0	100
66	48	2	5	3	1	2	1	80
66	48	2	5	3	1	2	2	80
67	39	1	11	4	1	2	0	100
67	39	1	11	4	1	2	1	80
67	39	1	11	4	1	2	2	80
68	35	1	5	3	1	2	0	40
68	35	1	5	3	1	2	1	90
68	35	1	5	3	1	2	2	80
69	45	1	6	3	1	1	0	40
69	45	1	6	3	1	1	1	90
69	45	1	6	3	1	1	2	80
70	51	1	4	2	6	2	0	40
70	51	1	4	2	6	2	1	90
70	51	1	4	2	6	2	2	80
71	27	2	4	3	2	2	0	50
71	27	2	4	3	2	2	1	90
71	27	2	4	3	2	2	2	80
72	39	1	6	3	1	2	0	50
72	39	1	6	3	1	2	1	90
72	39	1	6	3	1	2	2	80
73	36	2	3	3	1	1	0	50
73	36	2	3	3	1	1	1	90
73	36	2	3	3	1	1	2	80
74	47	1	4	3	1	2	0	60
74	47	1	4	3	1	2	1	90
74	47	1	4	3	1	2	2	80
75	43	2	15	3	1	2	0	60
75	43	2	15	3	1	2	1	90
75	43	2	15	3	1	2	2	80
76	33	1	3	3	2	2	0	60
76	33	1	3	3	2	2	1	90
76	33	1	3	3	2	2	2	80
77	24	2	2	4	2	1	0	70
77	24	2	2	4	2	1	1	90
77	24	2	2	4	2	1	2	80
78	38	1	4	3	1	2	0	90
78	38	1	4	3	1	2	1	90
78	38	1	4	3	1	2	2	80
79	27	2	5	5	7	1	0	90
79	27	2	5	5	7	1	1	90
79	27	2	5	5	7	1	2	80
80	40	1	22	3	5	1	0	90
80	40	1	22	3	5	1	1	90
80	40	1	22	3	5	1	2	80
81	43	2	10	3	6	1	0	90
81	43	2	10	3	6	1	1	90
81	43	2	10	3	6	1	2	80
82	30	2	4	4	5	1	0	100
82	30	2	4	4	5	1	1	90
82	30	2	4	4	5	1	2	80
83	48	2	5	4	1	1	0	100
83	48	2	5	4	1	1	1	90
83	48	2	5	4	1	1	2	80
84	36	2	6	3	2	2	0	40
84	36	2	6	3	2	2	1	100
84	36	2	6	3	2	2	2	80
85	52	2	3	3	2	1	0	60
85	52	2	3	3	2	1	1	100
85	52	2	3	3	2	1	2	80
86	35	1	3	3	1	2	0	60
86	35	1	3	3	1	2	1	100
86	35	1	3	3	1	2	2	80
87	41	1	4	3	1	1	0	60
87	41	1	4	3	1	1	1	100
87	41	1	4	3	1	1	2	80
88	32	2	9	4	1	2	0	60
88	32	2	9	4	1	2	1	100
88	32	2	9	4	1	2	2	80
89	29	1	6	3	7	2	0	60
89	29	1	6	3	7	2	1	100
89	29	1	6	3	7	2	2	80
90	40	2	6	3	1	2	0	80
90	40	2	6	3	1	2	1	100
90	40	2	6	3	1	2	2	80
91	60	2	5	2	1	2	0	90
91	60	2	5	2	1	2	1	100
91	60	2	5	2	1	2	2	80
92	40	1	19	3	1	2	0	90
92	40	1	19	3	1	2	1	100
92	40	1	19	3	1	2	2	80
93	43	2	5	4	2	1	0	90
93	43	2	5	4	2	1	1	100
93	43	2	5	4	2	1	2	80
94	47	1	5	3	1	2	0	90
94	47	1	5	3	1	2	1	100
94	47	1	5	3	1	2	2	80
95	53	1	36	4	1	1	0	90
95	53	1	36	4	1	1	1	100
95	53	1	36	4	1	1	2	80
96	43	1	25	3	7	2	0	90
96	43	1	25	3	7	2	1	100
96	43	1	25	3	7	2	2	80
97	37	1	3	4	1	1	0	100
97	37	1	3	4	1	1	1	100
97	37	1	3	4	1	1	2	80
98	39	1	5	3	1	2	0	100
98	39	1	5	3	1	2	1	100
98	39	1	5	3	1	2	2	80
99	42	2	4	3	2	1	0	100
99	42	2	4	3	2	1	1	100
99	42	2	4	3	2	1	2	80
100	63	1	5	3	1	2	0	100
100	63	1	5	3	1	2	1	100
100	63	1	5	3	1	2	2	80
101	50	1	5	3	1	2	0	100
101	50	1	5	3	1	2	1	100
101	50	1	5	3	1	2	2	80
102	47	1	28	3	1	2	0	100
102	47	1	28	3	1	2	1	100
102	47	1	28	3	1	2	2	80
103	41	2	22	3	1	2	0	100
103	41	2	22	3	1	2	1	100
103	41	2	22	3	1	2	2	80
104	42	2	1	4	1	1	0	100
104	42	2	1	4	1	1	1	100
104	42	2	1	4	1	1	2	80
105	35	1	15	3	7	2	0	100
105	35	1	15	3	7	2	1	100
105	35	1	15	3	7	2	2	80
106	38	1	5	3	1	2	0	100
106	38	1	5	3	1	2	1	100
106	38	1	5	3	1	2	2	80
107	36	2	1	3	1	2	0	100
107	36	2	1	3	1	2	1	100
107	36	2	1	3	1	2	2	80
108	44	2	8	5	1	1	0	70
108	44	2	8	5	1	1	1	30
108	44	2	8	5	1	1	2	90
109	33	2	5	3	1	1	0	50
109	33	2	5	3	1	1	1	40
109	33	2	5	3	1	1	2	90
110	45	1	20	3	6	2	0	80
110	45	1	20	3	6	2	1	40
110	45	1	20	3	6	2	2	90
111	52	1	4	3	1	2	0	90
111	52	1	4	3	1	2	1	40
111	52	1	4	3	1	2	2	90
112	45	1	5	3	1	2	0	30
112	45	1	5	3	1	2	1	50
112	45	1	5	3	1	2	2	90
113	57	1	42	2	7	2	0	80
113	57	1	42	2	7	2	1	50
113	57	1	42	2	7	2	2	90
114	46	1	27	3	5	2	0	50
114	46	1	27	3	5	2	1	60
114	46	1	27	3	5	2	2	90
115	43	1	22	3	6	1	0	80
115	43	1	22	3	6	1	1	60
115	43	1	22	3	6	1	2	90
116	35	2	16	3	2	2	0	100
116	35	2	16	3	2	2	1	60
116	35	2	16	3	2	2	2	90
117	31	1	5	3	1	2	0	40
117	31	1	5	3	1	2	1	70
117	31	1	5	3	1	2	2	90
118	43	1	24	3	1	2	0	40
118	43	1	24	3	1	2	1	70
118	43	1	24	3	1	2	2	90
119	48	1	5	3	6	2	0	50
119	48	1	5	3	6	2	1	70
119	48	1	5	3	6	2	2	90
120	27	2	1	3	2	1	0	50
120	27	2	1	3	2	1	1	70
120	27	2	1	3	2	1	2	90
121	35	1	3	4	3	1	0	60
121	35	1	3	4	3	1	1	70
121	35	1	3	4	3	1	2	90
122	30	1	5	3	6	2	0	60
122	30	1	5	3	6	2	1	70
122	30	1	5	3	6	2	2	90
123	47	1	27	3	1	2	0	90
123	47	1	27	3	1	2	1	70
123	47	1	27	3	1	2	2	90
124	44	1	5	3	1	2	0	90
124	44	1	5	3	1	2	1	70
124	44	1	5	3	1	2	2	90
125	42	2	6	3	1	2	0	100
125	42	2	6	3	1	2	1	70
125	42	2	6	3	1	2	2	40
126	55	2	6	3	2	1	0	100
126	55	2	6	3	2	1	1	70
126	55	2	6	3	2	1	2	90
127	57	1	5	3	1	2	0	100
127	57	1	5	3	1	2	1	70
127	57	1	5	3	1	2	2	50
128	36	2	2	3	1	1	0	100
128	36	2	2	3	1	1	1	70
128	36	2	2	3	1	1	2	90
129	47	1	6	3	1	2	0	30
129	47	1	6	3	1	2	1	80
129	47	1	6	3	1	2	2	90
130	58	1	5	3	1	2	0	30
130	58	1	5	3	1	2	1	80
130	58	1	5	3	1	2	2	90
131	40	1	8	3	1	2	0	50
131	40	1	8	3	1	2	1	80
131	40	1	8	3	1	2	2	90
132	45	1	17	3	1	2	0	50
132	45	1	17	3	1	2	1	80
132	45	1	17	3	1	2	2	90
133	51	1	29	3	6	2	0	70
133	51	1	29	3	6	2	1	80
133	51	1	29	3	6	2	2	90
134	40	1	6	3	1	2	0	70
134	40	1	6	3	1	2	1	80
134	40	1	6	3	1	2	2	90
135	29	1	5	4	8	1	0	70
135	29	1	5	4	8	1	1	80
135	29	1	5	4	8	1	2	90
136	57	1	22	3	1	2	0	80
136	57	1	22	3	1	2	1	80
136	57	1	22	3	1	2	2	90
137	21	2	2	3	8	1	0	80
137	21	2	2	3	8	1	1	80
137	21	2	2	3	8	1	2	90
138	40	1	23	3	1	1	0	100
138	40	1	23	3	1	1	1	80
138	40	1	23	3	1	1	2	90
139	34	1	6	3	1	1	0	40
139	34	1	6	3	1	1	1	90
139	34	1	6	3	1	1	2	90
140	46	2	6	2	1	2	0	40
140	46	2	6	2	1	2	1	90
140	46	2	6	2	1	2	2	90
141	37	2	2	3	9	1	0	40
141	37	2	2	3	9	1	1	90
141	37	2	2	3	9	1	2	90
142	50	1	6	3	1	2	0	50
142	50	1	6	3	1	2	1	90
142	50	1	6	3	1	2	2	90
143	27	2	5	4	2	1	0	50
143	27	2	5	4	2	1	1	90
143	27	2	5	4	2	1	2	90
144	27	2	5	3	7	2	0	50
144	27	2	5	3	7	2	1	90
144	27	2	5	3	7	2	2	90
145	59	1	5	3	5	2	0	50
145	59	1	5	3	5	2	1	90
145	59	1	5	3	5	2	2	90
146	57	1	5	3	1	2	0	60
146	57	1	5	3	1	2	1	90
146	57	1	5	3	1	2	2	90
147	41	2	11	3	1	2	0	60
147	41	2	11	3	1	2	1	90
147	41	2	11	3	1	2	2	90
148	38	2	3	4	2	1	0	70
148	38	2	3	4	2	1	1	90
148	38	2	3	4	2	1	2	90
149	46	1	23	3	1	2	0	70
149	46	1	23	3	1	2	1	90
149	46	1	23	3	1	2	2	90
150	40	1	5	4	5	1	0	70
150	40	1	5	4	5	1	1	90
150	40	1	5	4	5	1	2	90
151	35	1	3	4	1	2	0	70
151	35	1	3	4	1	2	1	90
151	35	1	3	4	1	2	2	90
152	50	1	4	2	6	2	0	80
152	50	1	4	2	6	2	1	90
152	50	1	4	2	6	2	2	90
153	41	1	7	3	1	2	0	80
153	41	1	7	3	1	2	1	90
153	41	1	7	3	1	2	2	90
154	40	2	3	3	1	2	0	90
154	40	2	3	3	1	2	1	90
154	40	2	3	3	1	2	2	90
155	55	1	24	3	5	1	0	90
155	55	1	24	3	5	1	1	90
155	55	1	24	3	5	1	2	90
156	38	2	6	3	2	1	0	90
156	38	2	6	3	2	1	1	90
156	38	2	6	3	2	1	2	90
157	69	1	6	3	1	2	0	90
157	69	1	6	3	1	2	1	90
157	69	1	6	3	1	2	2	90
158	55	1	37	3	1	2	0	90
158	55	1	37	3	1	2	1	90
158	55	1	37	3	1	2	2	90
159	49	1	32	3	1	2	0	90
159	49	1	32	3	1	2	1	90
159	49	1	32	3	1	2	2	90
160	52	1	34	3	1	2	0	90
160	52	1	34	3	1	2	1	90
160	52	1	34	3	1	2	2	90
161	41	1	8	3	6	2	0	90
161	41	1	8	3	6	2	1	90
161	41	1	8	3	6	2	2	90
162	43	1	2	3	2	2	0	100
162	43	1	2	3	2	2	1	90
162	43	1	2	3	2	2	2	50
163	44	1	24	3	6	2	0	100
163	44	1	24	3	6	2	1	90
163	44	1	24	3	6	2	2	60
164	29	2	4	3	9	1	0	100
164	29	2	4	3	9	1	1	90
164	29	2	4	3	9	1	2	90
165	41	2	3	4	2	1	0	100
165	41	2	3	4	2	1	1	90
165	41	2	3	4	2	1	2	90
166	42	2	12	3	1	2	0	100
166	42	2	12	3	1	2	1	90
166	42	2	12	3	1	2	2	60
167	30	1	6	5	1	1	0	100
167	30	1	6	5	1	1	1	90
167	30	1	6	5	1	1	2	90
168	39	1	14	3	7	2	0	100
168	39	1	14	3	7	2	1	90
168	39	1	14	3	7	2	2	60
169	42	2	4	4	2	1	0	100
169	42	2	4	4	2	1	1	90
169	42	2	4	4	2	1	2	90
170	34	1	9	3	1	2	0	100
170	34	1	9	3	1	2	1	90
170	34	1	9	3	1	2	2	40
171	43	1	15	3	2	2	0	100
171	43	1	15	3	2	2	1	90
171	43	1	15	3	2	2	2	50
172	45	1	4	3	4	2	0	30
172	45	1	4	3	4	2	1	100
172	45	1	4	3	4	2	2	90
173	42	2	1	4	2	1	0	30
173	42	2	1	4	2	1	1	100
173	42	2	1	4	2	1	2	90
174	42	2	4	3	2	2	0	40
174	42	2	4	3	2	2	1	100
174	42	2	4	3	2	2	2	90
175	25	1	4	4	2	1	0	40
175	25	1	4	4	2	1	1	100
175	25	1	4	4	2	1	2	90
176	20	2	4	3	2	1	0	40
176	20	2	4	3	2	1	1	100
176	20	2	4	3	2	1	2	90
177	55	1	5	3	1	2	0	50
177	55	1	5	3	1	2	1	100
177	55	1	5	3	1	2	2	90
178	35	1	5	3	1	2	0	50
178	35	1	5	3	1	2	1	100
178	35	1	5	3	1	2	2	90
179	37	1	12	3	2	2	0	60
179	37	1	12	3	2	2	1	100
179	37	1	12	3	2	2	2	90
180	46	1	22	3	6	2	0	60
180	46	1	22	3	6	2	1	100
180	46	1	22	3	6	2	2	90
181	31	1	5	3	1	2	0	60
181	31	1	5	3	1	2	1	100
181	31	1	5	3	1	2	2	90
182	50	2	2	4	2	1	0	60
182	50	2	2	4	2	1	1	100
182	50	2	2	4	2	1	2	90
183	41	1	5	3	1	2	0	60
183	41	1	5	3	1	2	1	100
183	41	1	5	3	1	2	2	90
184	37	2	3	3	1	2	0	60
184	37	2	3	3	1	2	1	100
184	37	2	3	3	1	2	2	90
185	56	2	4	3	1	2	0	60
185	56	2	4	3	1	2	1	100
185	56	2	4	3	1	2	2	90
186	32	2	8	3	5	2	0	60
186	32	2	8	3	5	2	1	100
186	32	2	8	3	5	2	2	90
187	51	1	4	3	1	2	0	70
187	51	1	4	3	1	2	1	100
187	51	1	4	3	1	2	2	90
188	37	1	3	3	4	1	0	70
188	37	1	3	3	4	1	1	100
188	37	1	3	3	4	1	2	90
189	41	1	5	3	5	2	0	70
189	41	1	5	3	5	2	1	100
189	41	1	5	3	5	2	2	90
190	52	2	5	3	1	2	0	70
190	52	2	5	3	1	2	1	100
190	52	2	5	3	1	2	2	90
191	60	2	5	2	6	2	0	70
191	60	2	5	2	6	2	1	100
191	60	2	5	2	6	2	2	90
192	34	2	1	4	2	1	0	70
192	34	2	1	4	2	1	1	100
192	34	2	1	4	2	1	2	90
193	51	2	7	4	2	1	0	70
193	51	2	7	4	2	1	1	100
193	51	2	7	4	2	1	2	90
194	39	1	16	3	1	2	0	70
194	39	1	16	3	1	2	1	100
194	39	1	16	3	1	2	2	90
195	23	2	2	4	1	1	0	70
195	23	2	2	4	1	1	1	100
195	23	2	2	4	1	1	2	90
196	55	2	22	4	1	1	0	70
196	55	2	22	4	1	1	1	100
196	55	2	22	4	1	1	2	90
197	53	1	4	3	1	2	0	70
197	53	1	4	3	1	2	1	100
197	53	1	4	3	1	2	2	90
198	31	1	3	5	1	1	0	70
198	31	1	3	5	1	1	1	100
198	31	1	3	5	1	1	2	90
199	41	2	5	3	1	1	0	80
199	41	2	5	3	1	1	1	100
199	41	2	5	3	1	1	2	90
200	23	2	4	4	1	1	0	80
200	23	2	4	4	1	1	1	100
200	23	2	4	4	1	1	2	90
201	43	2	4	3	2	1	0	80
201	43	2	4	3	2	1	1	100
201	43	2	4	3	2	1	2	90
202	41	1	4	3	1	2	0	80
202	41	1	4	3	1	2	1	100
202	41	1	4	3	1	2	2	90
203	66	1	5	4	1	2	0	80
203	66	1	5	4	1	2	1	100
203	66	1	5	4	1	2	2	90
204	51	2	20	3	5	2	0	80
204	51	2	20	3	5	2	1	100
204	51	2	20	3	5	2	2	90
205	26	2	2	5	2	1	0	80
205	26	2	2	5	2	1	1	100
205	26	2	2	5	2	1	2	90
206	36	1	11	3	2	1	0	80
206	36	1	11	3	2	1	1	100
206	36	1	11	3	2	1	2	90
207	52	2	5	4	2	1	0	80
207	52	2	5	4	2	1	1	100
207	52	2	5	4	2	1	2	90
208	52	2	6	3	2	1	0	80
208	52	2	6	3	2	1	1	100
208	52	2	6	3	2	1	2	90
209	35	1	2	4	1	2	0	80
209	35	1	2	4	1	2	1	100
209	35	1	2	4	1	2	2	90
210	35	1	10	3	4	1	0	90
210	35	1	10	3	4	1	1	100
210	35	1	10	3	4	1	2	90
211	43	1	6	3	8	1	0	90
211	43	1	6	3	8	1	1	100
211	43	1	6	3	8	1	2	90
212	40	2	3	4	2	1	0	90
212	40	2	3	4	2	1	1	100
212	40	2	3	4	2	1	2	90
213	44	1	24	3	1	2	0	90
213	44	1	24	3	1	2	1	100
213	44	1	24	3	1	2	2	90
214	38	1	5	3	1	2	0	90
214	38	1	5	3	1	2	1	100
214	38	1	5	3	1	2	2	90
215	39	2	5	3	2	2	0	90
215	39	2	5	3	2	2	1	100
215	39	2	5	3	2	2	2	90
216	42	2	8	4	1	1	0	90
216	42	2	8	4	1	1	1	100
216	42	2	8	4	1	1	2	90
217	45	1	28	3	6	2	0	90
217	45	1	28	3	6	2	1	100
217	45	1	28	3	6	2	2	90
218	42	1	3	3	1	1	0	90
218	42	1	3	3	1	1	1	100
218	42	1	3	3	1	1	2	90
219	44	1	22	3	1	2	0	100
219	44	1	22	3	1	2	1	100
219	44	1	22	3	1	2	2	60
220	23	2	2	4	2	1	0	100
220	23	2	2	4	2	1	1	100
220	23	2	2	4	2	1	2	90
221	40	2	4	3	2	2	0	100
221	40	2	4	3	2	2	1	100
221	40	2	4	3	2	2	2	60
222	42	1	4	3	1	2	0	100
222	42	1	4	3	1	2	1	100
222	42	1	4	3	1	2	2	60
223	34	2	3	3	2	1	0	100
223	34	2	3	3	2	1	1	100
223	34	2	3	3	2	1	2	90
224	34	1	6	3	9	1	0	100
224	34	1	6	3	9	1	1	100
224	34	1	6	3	9	1	2	90
225	34	1	5	3	1	2	0	100
225	34	1	5	3	1	2	1	100
225	34	1	5	3	1	2	2	90
226	31	1	3	2	1	2	0	100
226	31	1	3	2	1	2	1	100
226	31	1	3	2	1	2	2	50
227	34	2	4	3	1	1	0	100
227	34	2	4	3	1	1	1	100
227	34	2	4	3	1	1	2	90
228	39	2	18	3	5	1	0	100
228	39	2	18	3	5	1	1	100
228	39	2	18	3	5	1	2	90
229	20	2	2	3	1	1	0	100
229	20	2	2	3	1	1	1	100
229	20	2	2	3	1	1	2	90
230	55	1	4	3	1	2	0	100
230	55	1	4	3	1	2	1	100
230	55	1	4	3	1	2	2	90
231	59	1	4	3	1	1	0	100
231	59	1	4	3	1	1	1	100
231	59	1	4	3	1	1	2	90
232	60	1	5	3	1	2	0	100
232	60	1	5	3	1	2	1	100
232	60	1	5	3	1	2	2	90
233	35	2	4	4	2	1	0	100
233	35	2	4	4	2	1	1	100
233	35	2	4	4	2	1	2	90
234	24	2	2	3	2	1	0	100
234	24	2	2	3	2	1	1	100
234	24	2	2	3	2	1	2	90
235	41	1	5	4	1	1	0	100
235	41	1	5	4	1	1	1	100
235	41	1	5	4	1	1	2	90
236	35	2	3	5	1	1	0	100
236	35	2	3	5	1	1	1	100
236	35	2	3	5	1	1	2	90
237	38	2	5	3	1	2	0	100
237	38	2	5	3	1	2	1	100
237	38	2	5	3	1	2	2	90
238	41	2	1	4	2	1	0	100
238	41	2	1	4	2	1	1	100
238	41	2	1	4	2	1	2	90
239	39	2	2	3	9	1	0	100
239	39	2	2	3	9	1	1	100
239	39	2	2	3	9	1	2	90
240	45	1	5	3	1	2	0	100
240	45	1	5	3	1	2	1	100
240	45	1	5	3	1	2	2	90
241	57	1	5	3	6	2	0	100
241	57	1	5	3	6	2	1	100
241	57	1	5	3	6	2	2	90
242	36	2	11	3	2	2	0	100
242	36	2	11	3	2	2	1	100
242	36	2	11	3	2	2	2	90
243	48	1	26	3	1	2	0	100
243	48	1	26	3	1	2	1	100
243	48	1	26	3	1	2	2	90
244	31	1	9	3	1	2	0	100
244	31	1	9	3	1	2	1	100
244	31	1	9	3	1	2	2	90
245	37	2	12	3	1	2	0	100
245	37	2	12	3	1	2	1	100
245	37	2	12	3	1	2	2	90
246	42	1	5	3	1	2	0	100
246	42	1	5	3	1	2	1	100
246	42	1	5	3	1	2	2	90
247	35	1	5	3	1	2	0	100
247	35	1	5	3	1	2	1	100
247	35	1	5	3	1	2	2	90
248	42	1	5	3	1	2	0	100
248	42	1	5	3	1	2	1	100
248	42	1	5	3	1	2	2	90
249	35	2	4	4	4	1	0	100
249	35	2	4	4	4	1	1	100
249	35	2	4	4	4	1	2	90
250	42	1	12	3	1	2	0	100
250	42	1	12	3	1	2	1	100
250	42	1	12	3	1	2	2	90
251	45	1	9	3	7	2	0	30
251	45	1	9	3	7	2	1	40
251	45	1	9	3	7	2	2	70
252	42	1	13	3	4	1	0	40
252	42	1	13	3	4	1	1	40
252	42	1	13	3	4	1	2	100
253	43	1	4	3	1	2	0	60
253	43	1	4	3	1	2	1	40
253	43	1	4	3	1	2	2	70
254	40	1	2	4	1	2	0	50
254	40	1	2	4	1	2	1	50
254	40	1	2	4	1	2	2	70
255	47	2	6	3	4	1	0	100
255	47	2	6	3	4	1	1	50
255	47	2	6	3	4	1	2	100
256	36	2	16	3	1	2	0	100
256	36	2	16	3	1	2	1	50
256	36	2	16	3	1	2	2	70
257	40	1	18	3	7	2	0	30
257	40	1	18	3	7	2	1	60
257	40	1	18	3	7	2	2	70
258	61	1	5	3	1	2	0	30
258	61	1	5	3	1	2	1	60
258	61	1	5	3	1	2	2	70
259	37	1	5	3	1	2	0	30
259	37	1	5	3	1	2	1	60
259	37	1	5	3	1	2	2	70
260	54	1	41	2	6	2	0	40
260	54	1	41	2	6	2	1	60
260	54	1	41	2	6	2	2	70
261	46	2	6	3	2	1	0	50
261	46	2	6	3	2	1	1	60
261	46	2	6	3	2	1	2	100
262	37	1	12	3	1	2	0	50
262	37	1	12	3	1	2	1	60
262	37	1	12	3	1	2	2	70
263	43	2	22	3	2	1	0	50
263	43	2	22	3	2	1	1	60
263	43	2	22	3	2	1	2	100
264	23	1	1	5	2	1	0	60
264	23	1	1	5	2	1	1	60
264	23	1	1	5	2	1	2	100
265	40	1	20	3	5	1	0	60
265	40	1	20	3	5	1	1	60
265	40	1	20	3	5	1	2	100
266	42	1	2	3	1	1	0	60
266	42	1	2	3	1	1	1	60
266	42	1	2	3	1	1	2	100
267	50	1	20	3	1	2	0	60
267	50	1	20	3	1	2	1	60
267	50	1	20	3	1	2	2	80
268	44	2	28	2	6	2	0	70
268	44	2	28	2	6	2	1	60
268	44	2	28	2	6	2	2	80
269	35	1	15	3	1	2	0	70
269	35	1	15	3	1	2	1	60
269	35	1	15	3	1	2	2	80
270	48	1	18	3	9	2	0	70
270	48	1	18	3	9	2	1	60
270	48	1	18	3	9	2	2	80
271	52	1	5	3	1	2	0	80
271	52	1	5	3	1	2	1	60
271	52	1	5	3	1	2	2	80
272	45	1	1	3	1	2	0	90
272	45	1	1	3	1	2	1	60
272	45	1	1	3	1	2	2	80
273	48	1	4	3	1	2	0	100
273	48	1	4	3	1	2	1	60
273	48	1	4	3	1	2	2	80
274	50	2	4	3	1	1	0	100
274	50	2	4	3	1	1	1	60
274	50	2	4	3	1	1	2	100
275	53	1	5	3	5	2	0	30
275	53	1	5	3	5	2	1	70
275	53	1	5	3	5	2	2	80
276	36	1	18	3	5	2	0	40
276	36	1	18	3	5	2	1	70
276	36	1	18	3	5	2	2	80
277	59	1	5	3	6	2	0	40
277	59	1	5	3	6	2	1	70
277	59	1	5	3	6	2	2	80
278	46	1	24	3	6	2	0	50
278	46	1	24	3	6	2	1	70
278	46	1	24	3	6	2	2	80
279	39	2	5	4	2	1	0	60
279	39	2	5	4	2	1	1	70
279	39	2	5	4	2	1	2	100
280	37	1	5	4	6	2	0	70
280	37	1	5	4	6	2	1	70
280	37	1	5	4	6	2	2	100
281	52	1	3	3	9	2	0	70
281	52	1	3	3	9	2	1	70
281	52	1	3	3	9	2	2	100
282	43	1	24	3	6	2	0	70
282	43	1	24	3	6	2	1	70
282	43	1	24	3	6	2	2	100
283	27	1	5	4	4	2	0	70
283	27	1	5	4	4	2	1	70
283	27	1	5	4	4	2	2	100
284	40	1	5	3	1	2	0	80
284	40	1	5	3	1	2	1	70
284	40	1	5	3	1	2	2	100
285	59	1	5	3	6	2	0	80
285	59	1	5	3	6	2	1	70
285	59	1	5	3	6	2	2	100
286	39	2	5	4	2	1	0	80
286	39	2	5	4	2	1	1	70
286	39	2	5	4	2	1	2	100
287	24	1	3	4	1	1	0	90
287	24	1	3	4	1	1	1	70
287	24	1	3	4	1	1	2	100
288	45	2	6	3	1	2	0	90
288	45	2	6	3	1	2	1	70
288	45	2	6	3	1	2	2	100
289	38	1	10	3	6	2	0	90
289	38	1	10	3	6	2	1	70
289	38	1	10	3	6	2	2	70
290	44	1	21	3	1	2	0	90
290	44	1	21	3	1	2	1	70
290	44	1	21	3	1	2	2	80
291	60	1	38	3	1	2	0	90
291	60	1	38	3	1	2	1	70
291	60	1	38	3	1	2	2	80
292	48	1	4	5	5	2	0	90
292	48	1	4	5	5	2	1	70
292	48	1	4	5	5	2	2	80
293	42	1	20	3	1	2	0	90
293	42	1	20	3	1	2	1	70
293	42	1	20	3	1	2	2	80
294	28	1	5	4	1	1	0	100
294	28	1	5	4	1	1	1	70
294	28	1	5	4	1	1	2	100
295	33	2	8	3	2	1	0	100
295	33	2	8	3	2	1	1	70
295	33	2	8	3	2	1	2	100
296	34	2	14	3	6	2	0	100
296	34	2	14	3	6	2	1	70
296	34	2	14	3	6	2	2	100
297	36	1	12	3	1	2	0	100
297	36	1	12	3	1	2	1	70
297	36	1	12	3	1	2	2	100
298	66	1	45	2	1	2	0	30
298	66	1	45	2	1	2	1	80
298	66	1	45	2	1	2	2	60
299	51	1	5	3	1	2	0	30
299	51	1	5	3	1	2	1	80
299	51	1	5	3	1	2	2	70
300	55	2	24	1	4	2	0	30
300	55	2	24	1	4	2	1	80
300	55	2	24	1	4	2	2	60
301	29	2	3	4	2	1	0	40
301	29	2	3	4	2	1	1	80
301	29	2	3	4	2	1	2	100
302	45	2	4	3	2	1	0	40
302	45	2	4	3	2	1	1	80
302	45	2	4	3	2	1	2	100
303	51	1	5	3	5	2	0	40
303	51	1	5	3	5	2	1	80
303	51	1	5	3	5	2	2	50
304	34	2	3	3	2	1	0	40
304	34	2	3	3	2	1	1	80
304	34	2	3	3	2	1	2	100
305	36	2	16	3	2	2	0	50
305	36	2	16	3	2	2	1	80
305	36	2	16	3	2	2	2	100
306	51	2	4	3	1	1	0	50
306	51	2	4	3	1	1	1	80
306	51	2	4	3	1	1	2	100
307	59	1	44	3	7	2	0	60
307	59	1	44	3	7	2	1	80
307	59	1	44	3	7	2	2	100
308	29	2	5	4	9	1	0	60
308	29	2	5	4	9	1	1	80
308	29	2	5	4	9	1	2	100
309	38	2	6	3	1	2	0	70
309	38	2	6	3	1	2	1	80
309	38	2	6	3	1	2	2	100
310	42	2	11	3	2	1	0	70
310	42	2	11	3	2	1	1	80
310	42	2	11	3	2	1	2	100
311	59	1	5	3	1	2	0	70
311	59	1	5	3	1	2	1	80
311	59	1	5	3	1	2	2	100
312	64	1	4	3	1	2	0	80
312	64	1	4	3	1	2	1	80
312	64	1	4	3	1	2	2	100
313	33	1	6	4	1	1	0	80
313	33	1	6	4	1	1	1	80
313	33	1	6	4	1	1	2	100
314	52	2	6	3	1	1	0	80
314	52	2	6	3	1	1	1	80
314	52	2	6	3	1	1	2	100
315	20	2	1	3	2	1	0	80
315	20	2	1	3	2	1	1	80
315	20	2	1	3	2	1	2	100
316	26	1	2	3	1	2	0	80
316	26	1	2	3	1	2	1	80
316	26	1	2	3	1	2	2	100
317	38	2	2	3	1	1	0	80
317	38	2	2	3	1	1	1	80
317	38	2	2	3	1	1	2	100
318	26	1	2	3	9	1	0	90
318	26	1	2	3	9	1	1	80
318	26	1	2	3	9	1	2	100
319	56	1	5	3	1	2	0	90
319	56	1	5	3	1	2	1	80
319	56	1	5	3	1	2	2	70
320	41	2	10	3	2	1	0	90
320	41	2	10	3	2	1	1	80
320	41	2	10	3	2	1	2	100
321	43	1	6	3	1	2	0	90
321	43	1	6	3	1	2	1	80
321	43	1	6	3	1	2	2	80
322	45	1	4	3	1	1	0	90
322	45	1	4	3	1	1	1	80
322	45	1	4	3	1	1	2	100
323	36	2	1	4	2	1	0	100
323	36	2	1	4	2	1	1	80
323	36	2	1	4	2	1	2	100
324	44	1	5	3	1	1	0	100
324	44	1	5	3	1	1	1	80
324	44	1	5	3	1	1	2	100
325	25	2	2	4	2	2	0	100
325	25	2	2	4	2	2	1	80
325	25	2	2	4	2	2	2	100
326	42	1	2	3	1	2	0	100
326	42	1	2	3	1	2	1	80
326	42	1	2	3	1	2	2	100
327	51	1	34	3	6	2	0	100
327	51	1	34	3	6	2	1	80
327	51	1	34	3	6	2	2	100
328	38	1	1	3	5	2	0	100
328	38	1	1	3	5	2	1	80
328	38	1	1	3	5	2	2	100
329	34	2	3	3	1	1	0	100
329	34	2	3	3	1	1	1	80
329	34	2	3	3	1	1	2	100
330	40	2	1	5	2	1	0	30
330	40	2	1	5	2	1	1	90
330	40	2	1	5	2	1	2	100
331	59	1	5	3	1	2	0	30
331	59	1	5	3	1	2	1	90
331	59	1	5	3	1	2	2	80
332	53	2	31	3	1	2	0	40
332	53	2	31	3	1	2	1	90
332	53	2	31	3	1	2	2	80
333	43	1	5	3	1	2	0	40
333	43	1	5	3	1	2	1	90
333	43	1	5	3	1	2	2	80
334	38	1	5	3	1	1	0	40
334	38	1	5	3	1	1	1	90
334	38	1	5	3	1	1	2	100
335	43	1	20	3	9	2	0	40
335	43	1	20	3	9	2	1	90
335	43	1	20	3	9	2	2	70
336	49	1	5	3	5	2	0	40
336	49	1	5	3	5	2	1	90
336	49	1	5	3	5	2	2	80
337	44	2	2	3	2	1	0	40
337	44	2	2	3	2	1	1	90
337	44	2	2	3	2	1	2	100
338	44	2	5	4	2	1	0	40
338	44	2	5	4	2	1	1	90
338	44	2	5	4	2	1	2	100
339	56	1	5	2	1	2	0	40
339	56	1	5	2	1	2	1	90
339	56	1	5	2	1	2	2	70
340	46	1	25	3	1	2	0	50
340	46	1	25	3	1	2	1	90
340	46	1	25	3	1	2	2	100
341	42	1	5	3	1	2	0	50
341	42	1	5	3	1	2	1	90
341	42	1	5	3	1	2	2	100
342	36	2	6	3	5	1	0	50
342	36	2	6	3	5	1	1	90
342	36	2	6	3	5	1	2	100
343	28	2	4	4	7	1	0	50
343	28	2	4	4	7	1	1	90
343	28	2	4	4	7	1	2	100
344	43	1	25	3	1	2	0	50
344	43	1	25	3	1	2	1	90
344	43	1	25	3	1	2	2	100
345	45	2	4	4	2	1	0	50
345	45	2	4	4	2	1	1	90
345	45	2	4	4	2	1	2	100
346	35	1	14	3	1	2	0	50
346	35	1	14	3	1	2	1	90
346	35	1	14	3	1	2	2	100
347	56	1	32	3	1	2	0	60
347	56	1	32	3	1	2	1	90
347	56	1	32	3	1	2	2	100
348	41	1	16	3	1	2	0	60
348	41	1	16	3	1	2	1	90
348	41	1	16	3	1	2	2	100
349	58	1	4	3	1	2	0	60
349	58	1	4	3	1	2	1	90
349	58	1	4	3	1	2	2	100
350	40	2	18	4	1	1	0	60
350	40	2	18	4	1	1	1	90
350	40	2	18	4	1	1	2	100
351	30	2	2	3	1	2	0	60
351	30	2	2	3	1	2	1	90
351	30	2	2	3	1	2	2	100
352	70	1	5	3	1	2	0	60
352	70	1	5	3	1	2	1	90
352	70	1	5	3	1	2	2	100
353	43	2	5	3	1	1	0	60
353	43	2	5	3	1	1	1	90
353	43	2	5	3	1	1	2	100
354	33	1	5	3	4	2	0	60
354	33	1	5	3	4	2	1	90
354	33	1	5	3	4	2	2	100
355	43	1	5	3	1	2	0	60
355	43	1	5	3	1	2	1	90
355	43	1	5	3	1	2	2	100
356	44	2	25	3	1	1	0	60
356	44	2	25	3	1	1	1	90
356	44	2	25	3	1	1	2	100
357	36	1	15	3	1	2	0	60
357	36	1	15	3	1	2	1	90
357	36	1	15	3	1	2	2	100
358	36	2	18	4	5	1	0	60
358	36	2	18	4	5	1	1	90
358	36	2	18	4	5	1	2	100
359	41	1	4	3	1	2	0	70
359	41	1	4	3	1	2	1	90
359	41	1	4	3	1	2	2	100
360	26	2	3	3	2	2	0	70
360	26	2	3	3	2	2	1	90
360	26	2	3	3	2	2	2	100
361	42	1	6	3	1	2	0	70
361	42	1	6	3	1	2	1	90
361	42	1	6	3	1	2	2	100
362	55	1	6	3	5	2	0	70
362	55	1	6	3	5	2	1	90
362	55	1	6	3	5	2	2	100
363	22	2	1	4	2	1	0	70
363	22	2	1	4	2	1	1	90
363	22	2	1	4	2	1	2	100
364	33	1	6	3	1	2	0	70
364	33	1	6	3	1	2	1	90
364	33	1	6	3	1	2	2	100
365	57	2	5	3	1	2	0	70
365	57	2	5	3	1	2	1	90
365	57	2	5	3	1	2	2	100
366	59	1	39	2	6	2	0	70
366	59	1	39	2	6	2	1	90
366	59	1	39	2	6	2	2	100
367	33	1	1	4	1	2	0	80
367	33	1	1	4	1	2	1	90
367	33	1	1	4	1	2	2	100
368	21	2	2	3	2	1	0	80
368	21	2	2	3	2	1	1	90
368	21	2	2	3	2	1	2	100
369	36	1	19	3	1	2	0	80
369	36	1	19	3	1	2	1	90
369	36	1	19	3	1	2	2	100
370	40	1	5	4	5	1	0	80
370	40	1	5	4	5	1	1	90
370	40	1	5	4	5	1	2	100
371	27	2	5	4	2	2	0	80
371	27	2	5	4	2	2	1	90
371	27	2	5	4	2	2	2	100
372	33	2	1	2	1	2	0	80
372	33	2	1	2	1	2	1	90
372	33	2	1	2	1	2	2	100
373	49	1	26	3	6	2	0	80
373	49	1	26	3	6	2	1	90
373	49	1	26	3	6	2	2	100
374	23	2	4	4	2	1	0	80
374	23	2	4	4	2	1	1	90
374	23	2	4	4	2	1	2	100
375	36	2	1	3	2	1	0	80
375	36	2	1	3	2	1	1	90
375	36	2	1	3	2	1	2	100
376	37	1	14	3	1	2	0	80
376	37	1	14	3	1	2	1	90
376	37	1	14	3	1	2	2	100
377	53	1	4	3	1	2	0	90
377	53	1	4	3	1	2	1	90
377	53	1	4	3	1	2	2	80
378	25	2	1	3	2	1	0	90
378	25	2	1	3	2	1	1	90
378	25	2	1	3	2	1	2	100
379	40	2	6	4	1	1	0	90
379	40	2	6	4	1	1	1	90
379	40	2	6	4	1	1	2	100
380	30	2	4	4	2	1	0	90
380	30	2	4	4	2	1	1	90
380	30	2	4	4	2	1	2	100
381	40	1	1	4	8	1	0	90
381	40	1	1	4	8	1	1	90
381	40	1	1	4	8	1	2	100
382	48	2	5	3	1	2	0	90
382	48	2	5	3	1	2	1	90
382	48	2	5	3	1	2	2	80
383	35	2	4	3	1	1	0	90
383	35	2	4	3	1	1	1	90
383	35	2	4	3	1	1	2	100
384	21	2	4	3	2	1	0	90
384	21	2	4	3	2	1	1	90
384	21	2	4	3	2	1	2	100
385	42	1	3	5	1	1	0	90
385	42	1	3	5	1	1	1	90
385	42	1	3	5	1	1	2	100
386	59	1	5	2	4	1	0	90
386	59	1	5	2	4	1	1	90
386	59	1	5	2	4	1	2	100
387	41	2	5	3	2	1	0	90
387	41	2	5	3	2	1	1	90
387	41	2	5	3	2	1	2	100
388	31	1	5	3	1	2	0	90
388	31	1	5	3	1	2	1	90
388	31	1	5	3	1	2	2	100
389	47	1	28	3	1	2	0	90
389	47	1	28	3	1	2	1	90
389	47	1	28	3	1	2	2	100
390	38	2	16	3	7	2	0	90
390	38	2	16	3	7	2	1	90
390	38	2	16	3	7	2	2	100
391	22	2	1	4	8	1	0	90
391	22	2	1	4	8	1	1	90
391	22	2	1	4	8	1	2	100
392	57	1	5	3	1	2	0	90
392	57	1	5	3	1	2	1	90
392	57	1	5	3	1	2	2	100
393	52	1	4	2	1	2	0	100
393	52	1	4	2	1	2	1	90
393	52	1	4	2	1	2	2	50
394	40	2	4	3	1	2	0	100
394	40	2	4	3	1	2	1	90
394	40	2	4	3	1	2	2	50
395	42	2	6	3	1	2	0	100
395	42	2	6	3	1	2	1	90
395	42	2	6	3	1	2	2	50
396	26	2	3	3	2	1	0	100
396	26	2	3	3	2	1	1	90
396	26	2	3	3	2	1	2	100
397	60	1	5	3	1	2	0	100
397	60	1	5	3	1	2	1	90
397	60	1	5	3	1	2	2	60
398	42	2	5	3	1	2	0	100
398	42	2	5	3	1	2	1	90
398	42	2	5	3	1	2	2	60
399	49	1	5	4	5	2	0	100
399	49	1	5	4	5	2	1	90
399	49	1	5	4	5	2	2	100
400	39	1	14	4	6	2	0	100
400	39	1	14	4	6	2	1	90
400	39	1	14	4	6	2	2	100
401	37	2	2	4	9	1	0	100
401	37	2	2	4	9	1	1	90
401	37	2	2	4	9	1	2	100
402	41	1	6	3	8	2	0	100
402	41	1	6	3	8	2	1	90
402	41	1	6	3	8	2	2	60
403	33	2	5	3	1	2	0	100
403	33	2	5	3	1	2	1	90
403	33	2	5	3	1	2	2	60
404	44	2	15	3	2	1	0	100
404	44	2	15	3	2	1	1	90
404	44	2	15	3	2	1	2	100
405	22	2	2	3	2	2	0	100
405	22	2	2	3	2	2	1	90
405	22	2	2	3	2	2	2	100
406	42	2	1	3	2	1	0	100
406	42	2	1	3	2	1	1	90
406	42	2	1	3	2	1	2	100
407	59	1	40	3	1	2	0	100
407	59	1	40	3	1	2	1	90
407	59	1	40	3	1	2	2	100
408	27	2	2	4	2	1	0	100
408	27	2	2	4	2	1	1	90
408	27	2	2	4	2	1	2	100
409	26	2	1	4	2	1	0	100
409	26	2	1	4	2	1	1	90
409	26	2	1	4	2	1	2	100
410	43	2	3	3	1	2	0	100
410	43	2	3	3	1	2	1	90
410	43	2	3	3	1	2	2	60
411	59	1	4	3	9	2	0	100
411	59	1	4	3	9	2	1	90
411	59	1	4	3	9	2	2	60
412	37	2	4	4	1	2	0	100
412	37	2	4	4	1	2	1	90
412	37	2	4	4	1	2	2	100
413	35	2	5	4	1	2	0	100
413	35	2	5	4	1	2	1	90
413	35	2	5	4	1	2	2	100
414	25	2	2	4	1	2	0	100
414	25	2	2	4	1	2	1	90
414	25	2	2	4	1	2	2	100
415	35	2	11	3	1	2	0	100
415	35	2	11	3	1	2	1	90
415	35	2	11	3	1	2	2	60
416	37	2	1	4	2	1	0	100
416	37	2	1	4	2	1	1	90
416	37	2	1	4	2	1	2	100
417	45	2	4	4	2	1	0	100
417	45	2	4	4	2	1	1	90
417	45	2	4	4	2	1	2	100
418	43	2	3	3	1	1	0	100
418	43	2	3	3	1	1	1	90
418	43	2	3	3	1	1	2	100
419	58	1	20	3	1	2	0	100
419	58	1	20	3	1	2	1	90
419	58	1	20	3	1	2	2	60
420	35	2	1	4	2	1	0	100
420	35	2	1	4	2	1	1	90
420	35	2	1	4	2	1	2	100
421	36	1	2	3	1	1	0	100
421	36	1	2	3	1	1	1	90
421	36	1	2	3	1	1	2	100
422	32	2	10	4	1	2	0	100
422	32	2	10	4	1	2	1	90
422	32	2	10	4	1	2	2	100
423	39	2	3	5	1	1	0	100
423	39	2	3	5	1	1	1	90
423	39	2	3	5	1	1	2	100
424	28	1	5	4	1	1	0	100
424	28	1	5	4	1	1	1	90
424	28	1	5	4	1	1	2	100
425	35	1	8	3	1	2	0	100
425	35	1	8	3	1	2	1	90
425	35	1	8	3	1	2	2	60
426	35	2	5	3	1	1	0	30
426	35	2	5	3	1	1	1	100
426	35	2	5	3	1	1	2	100
427	37	1	17	4	1	1	0	30
427	37	1	17	4	1	1	1	100
427	37	1	17	4	1	1	2	100
428	39	2	2	3	1	1	0	30
428	39	2	2	3	1	1	1	100
428	39	2	2	3	1	1	2	100
429	50	1	5	3	1	2	0	30
429	50	1	5	3	1	2	1	100
429	50	1	5	3	1	2	2	60
430	43	2	6	4	2	1	0	30
430	43	2	6	4	2	1	1	100
430	43	2	6	4	2	1	2	100
431	45	1	5	3	1	2	0	30
431	45	1	5	3	1	2	1	100
431	45	1	5	3	1	2	2	60
432	40	2	1	3	7	2	0	30
432	40	2	1	3	7	2	1	100
432	40	2	1	3	7	2	2	70
433	48	1	4	4	1	2	0	30
433	48	1	4	4	1	2	1	100
433	48	1	4	4	1	2	2	80
434	24	2	2	4	2	2	0	40
434	24	2	2	4	2	2	1	100
434	24	2	2	4	2	2	2	100
435	41	2	4	3	1	2	0	40
435	41	2	4	3	1	2	1	100
435	41	2	4	3	1	2	2	80
436	32	2	12	3	1	1	0	40
436	32	2	12	3	1	1	1	100
436	32	2	12	3	1	1	2	100
437	32	1	9	5	1	2	0	40
437	32	1	9	5	1	2	1	100
437	32	1	9	5	1	2	2	100
438	41	2	3	3	2	1	0	40
438	41	2	3	3	2	1	1	100
438	41	2	3	3	2	1	2	100
439	37	2	5	4	2	1	0	40
439	37	2	5	4	2	1	1	100
439	37	2	5	4	2	1	2	100
440	48	1	5	3	5	2	0	40
440	48	1	5	3	5	2	1	100
440	48	1	5	3	5	2	2	50
441	38	2	5	3	1	2	0	40
441	38	2	5	3	1	2	1	100
441	38	2	5	3	1	2	2	70
442	43	1	5	3	1	2	0	40
442	43	1	5	3	1	2	1	100
442	43	1	5	3	1	2	2	80
443	58	1	39	3	1	2	0	40
443	58	1	39	3	1	2	1	100
443	58	1	39	3	1	2	2	100
444	38	1	4	3	1	2	0	50
444	38	1	4	3	1	2	1	100
444	38	1	4	3	1	2	2	100
445	45	1	4	3	1	2	0	50
445	45	1	4	3	1	2	1	100
445	45	1	4	3	1	2	2	100
446	34	1	11	4	1	2	0	50
446	34	1	11	4	1	2	1	100
446	34	1	11	4	1	2	2	100
447	32	1	14	3	5	2	0	50
447	32	1	14	3	5	2	1	100
447	32	1	14	3	5	2	2	100
448	45	2	8	3	1	1	0	50
448	45	2	8	3	1	1	1	100
448	45	2	8	3	1	1	2	100
449	53	1	30	3	6	2	0	50
449	53	1	30	3	6	2	1	100
449	53	1	30	3	6	2	2	100
450	29	1	7	4	1	1	0	50
450	29	1	7	4	1	1	1	100
450	29	1	7	4	1	1	2	100
451	29	2	3	4	1	1	0	50
451	29	2	3	4	1	1	1	100
451	29	2	3	4	1	1	2	100
452	43	1	24	3	5	1	0	50
452	43	1	24	3	5	1	1	100
452	43	1	24	3	5	1	2	100
453	40	1	5	4	1	2	0	50
453	40	1	5	4	1	2	1	100
453	40	1	5	4	1	2	2	100
454	36	1	5	3	1	2	0	50
454	36	1	5	3	1	2	1	100
454	36	1	5	3	1	2	2	100
455	62	1	4	3	1	2	0	50
455	62	1	4	3	1	2	1	100
455	62	1	4	3	1	2	2	100
456	36	1	5	3	5	2	0	50
456	36	1	5	3	5	2	1	100
456	36	1	5	3	5	2	2	100
457	41	1	21	3	9	1	0	60
457	41	1	21	3	9	1	1	100
457	41	1	21	3	9	1	2	100
458	31	2	4	5	1	1	0	60
458	31	2	4	5	1	1	1	100
458	31	2	4	5	1	1	2	100
459	38	1	6	3	1	2	0	60
459	38	1	6	3	1	2	1	100
459	38	1	6	3	1	2	2	100
460	25	2	2	5	2	2	0	60
460	25	2	2	5	2	2	1	100
460	25	2	2	5	2	2	2	100
461	29	2	4	5	1	1	0	60
461	29	2	4	5	1	1	1	100
461	29	2	4	5	1	1	2	100
462	62	1	3	3	1	2	0	60
462	62	1	3	3	1	2	1	100
462	62	1	3	3	1	2	2	100
463	35	1	4	4	1	2	0	60
463	35	1	4	4	1	2	1	100
463	35	1	4	4	1	2	2	100
464	42	1	4	3	1	2	0	60
464	42	1	4	3	1	2	1	100
464	42	1	4	3	1	2	2	100
465	32	2	14	3	1	1	0	60
465	32	2	14	3	1	1	1	100
465	32	2	14	3	1	1	2	100
466	36	1	16	3	1	2	0	60
466	36	1	16	3	1	2	1	100
466	36	1	16	3	1	2	2	100
467	47	2	5	3	1	2	0	60
467	47	2	5	3	1	2	1	100
467	47	2	5	3	1	2	2	100
468	34	2	5	3	1	2	0	60
468	34	2	5	3	1	2	1	100
468	34	2	5	3	1	2	2	100
469	38	1	5	3	1	2	0	60
469	38	1	5	3	1	2	1	100
469	38	1	5	3	1	2	2	100
470	25	2	1	4	9	1	0	60
470	25	2	1	4	9	1	1	100
470	25	2	1	4	9	1	2	100
471	34	2	14	3	1	2	0	60
471	34	2	14	3	1	2	1	100
471	34	2	14	3	1	2	2	100
472	43	2	21	3	2	1	0	60
472	43	2	21	3	2	1	1	100
472	43	2	21	3	2	1	2	100
473	34	1	5	4	1	1	0	60
473	34	1	5	4	1	1	1	100
473	34	1	5	4	1	1	2	100
474	37	1	4	3	1	2	0	60
474	37	1	4	3	1	2	1	100
474	37	1	4	3	1	2	2	100
475	47	1	30	3	5	1	0	60
475	47	1	30	3	5	1	1	100
475	47	1	30	3	5	1	2	100
476	40	1	10	3	1	2	0	60
476	40	1	10	3	1	2	1	100
476	40	1	10	3	1	2	2	100
477	34	1	9	3	5	2	0	60
477	34	1	9	3	5	2	1	100
477	34	1	9	3	5	2	2	100
478	36	1	4	3	1	2	0	60
478	36	1	4	3	1	2	1	100
478	36	1	4	3	1	2	2	100
479	34	2	15	4	1	2	0	60
479	34	2	15	4	1	2	1	100
479	34	2	15	4	1	2	2	100
480	42	2	4	3	9	1	0	60
480	42	2	4	3	9	1	1	100
480	42	2	4	3	9	1	2	100
481	36	2	4	3	9	1	0	60
481	36	2	4	3	9	1	1	100
481	36	2	4	3	9	1	2	100
482	50	1	5	2	5	2	0	60
482	50	1	5	2	5	2	1	100
482	50	1	5	2	5	2	2	100
483	34	1	5	3	1	2	0	60
483	34	1	5	3	1	2	1	100
483	34	1	5	3	1	2	2	100
484	49	2	4	4	2	1	0	60
484	49	2	4	4	2	1	1	100
484	49	2	4	4	2	1	2	100
485	53	1	5	3	1	2	0	60
485	53	1	5	3	1	2	1	100
485	53	1	5	3	1	2	2	100
486	35	2	6	3	1	2	0	60
486	35	2	6	3	1	2	1	100
486	35	2	6	3	1	2	2	100
487	34	2	3	3	1	2	0	60
487	34	2	3	3	1	2	1	100
487	34	2	3	3	1	2	2	100
488	27	2	2	4	2	1	0	60
488	27	2	2	4	2	1	1	100
488	27	2	2	4	2	1	2	100
489	37	1	15	3	7	2	0	60
489	37	1	15	3	7	2	1	100
489	37	1	15	3	7	2	2	100
490	42	2	3	3	2	1	0	60
490	42	2	3	3	2	1	1	100
490	42	2	3	3	2	1	2	100
491	45	1	6	3	1	2	0	70
491	45	1	6	3	1	2	1	100
491	45	1	6	3	1	2	2	100
492	58	1	4	3	1	2	0	70
492	58	1	4	3	1	2	1	100
492	58	1	4	3	1	2	2	100
493	55	1	37	3	1	2	0	70
493	55	1	37	3	1	2	1	100
493	55	1	37	3	1	2	2	100
494	57	1	5	2	1	2	0	70
494	57	1	5	2	1	2	1	100
494	57	1	5	2	1	2	2	100
495	52	1	5	3	4	2	0	70
495	52	1	5	3	4	2	1	100
495	52	1	5	3	4	2	2	100
496	42	1	5	3	5	1	0	70
496	42	1	5	3	5	1	1	100
496	42	1	5	3	5	1	2	100
497	37	1	20	3	5	2	0	70
497	37	1	20	3	5	2	1	100
497	37	1	20	3	5	2	2	100
498	35	2	18	3	1	2	0	70
498	35	2	18	3	1	2	1	100
498	35	2	18	3	1	2	2	100
499	34	2	10	3	1	2	0	70
499	34	2	10	3	1	2	1	100
499	34	2	10	3	1	2	2	100
500	32	2	1	4	2	1	0	70
500	32	2	1	4	2	1	1	100
500	32	2	1	4	2	1	2	100
501	36	1	5	4	1	2	0	70
501	36	1	5	4	1	2	1	100
501	36	1	5	4	1	2	2	100
502	52	1	13	3	7	2	0	70
502	52	1	13	3	7	2	1	100
502	52	1	13	3	7	2	2	100
503	21	2	2	4	2	1	0	70
503	21	2	2	4	2	1	1	100
503	21	2	2	4	2	1	2	100
504	50	2	1	4	2	2	0	70
504	50	2	1	4	2	2	1	100
504	50	2	1	4	2	2	2	100
505	35	2	4	4	2	1	0	70
505	35	2	4	4	2	1	1	100
505	35	2	4	4	2	1	2	100
506	58	1	1	3	1	2	0	70
506	58	1	1	3	1	2	1	100
506	58	1	1	3	1	2	2	100
507	44	1	11	3	1	2	0	70
507	44	1	11	3	1	2	1	100
507	44	1	11	3	1	2	2	100
508	58	2	15	3	1	2	0	70
508	58	2	15	3	1	2	1	100
508	58	2	15	3	1	2	2	100
509	53	1	38	3	7	2	0	70
509	53	1	38	3	7	2	1	100
509	53	1	38	3	7	2	2	100
510	34	2	2	4	2	1	0	70
510	34	2	2	4	2	1	1	100
510	34	2	2	4	2	1	2	100
511	35	1	15	3	1	2	0	70
511	35	1	15	3	1	2	1	100
511	35	1	15	3	1	2	2	100
512	41	2	10	2	1	2	0	70
512	41	2	10	2	1	2	1	100
512	41	2	10	2	1	2	2	100
513	57	1	5	2	1	2	0	70
513	57	1	5	2	1	2	1	100
513	57	1	5	2	1	2	2	100
514	40	1	5	3	1	2	0	70
514	40	1	5	3	1	2	1	100
514	40	1	5	3	1	2	2	100
515	38	2	5	4	1	2	0	70
515	38	2	5	4	1	2	1	100
515	38	2	5	4	1	2	2	100
516	42	2	6	4	2	1	0	70
516	42	2	6	4	2	1	1	100
516	42	2	6	4	2	1	2	100
517	59	1	47	3	1	2	0	80
517	59	1	47	3	1	2	1	100
517	59	1	47	3	1	2	2	100
518	42	2	4	3	2	2	0	80
518	42	2	4	3	2	2	1	100
518	42	2	4	3	2	2	2	100
519	51	2	5	3	2	1	0	80
519	51	2	5	3	2	1	1	100
519	51	2	5	3	2	1	2	100
520	36	2	5	4	1	1	0	80
520	36	2	5	4	1	1	1	100
520	36	2	5	4	1	1	2	100
521	38	1	5	3	1	2	0	80
521	38	1	5	3	1	2	1	100
521	38	1	5	3	1	2	2	100
522	27	2	1	4	2	1	0	80
522	27	2	1	4	2	1	1	100
522	27	2	1	4	2	1	2	100
523	44	1	26	2	6	2	0	80
523	44	1	26	2	6	2	1	100
523	44	1	26	2	6	2	2	100
524	36	1	12	3	1	2	0	80
524	36	1	12	3	1	2	1	100
524	36	1	12	3	1	2	2	100
525	44	2	4	3	1	1	0	80
525	44	2	4	3	1	1	1	100
525	44	2	4	3	1	1	2	100
526	47	1	20	3	1	2	0	80
526	47	1	20	3	1	2	1	100
526	47	1	20	3	1	2	2	100
527	40	1	5	3	1	2	0	80
527	40	1	5	3	1	2	1	100
527	40	1	5	3	1	2	2	100
528	40	2	6	3	8	2	0	80
528	40	2	6	3	8	2	1	100
528	40	2	6	3	8	2	2	100
529	26	2	5	3	2	1	0	80
529	26	2	5	3	2	1	1	100
529	26	2	5	3	2	1	2	100
530	42	1	5	3	1	2	0	80
530	42	1	5	3	1	2	1	100
530	42	1	5	3	1	2	2	100
531	59	1	6	3	1	2	0	80
531	59	1	6	3	1	2	1	100
531	59	1	6	3	1	2	2	100
532	20	2	4	3	2	1	0	80
532	20	2	4	3	2	1	1	100
532	20	2	4	3	2	1	2	100
533	37	1	5	3	1	2	0	80
533	37	1	5	3	1	2	1	100
533	37	1	5	3	1	2	2	100
534	28	2	2	3	1	1	0	80
534	28	2	2	3	1	1	1	100
534	28	2	2	3	1	1	2	100
535	43	1	4	3	1	2	0	80
535	43	1	4	3	1	2	1	100
535	43	1	4	3	1	2	2	100
536	62	1	20	2	3	2	0	90
536	62	1	20	2	3	2	1	100
536	62	1	20	2	3	2	2	100
537	42	1	4	3	1	2	0	90
537	42	1	4	3	1	2	1	100
537	42	1	4	3	1	2	2	100
538	48	1	4	3	1	1	0	90
538	48	1	4	3	1	1	1	100
538	48	1	4	3	1	1	2	100
539	42	2	2	4	2	1	0	90
539	42	2	2	4	2	1	1	100
539	42	2	2	4	2	1	2	100
540	53	1	30	3	1	2	0	90
540	53	1	30	3	1	2	1	100
540	53	1	30	3	1	2	2	100
541	42	2	6	3	1	2	0	90
541	42	2	6	3	1	2	1	100
541	42	2	6	3	1	2	2	100
542	45	2	25	3	1	2	0	90
542	45	2	25	3	1	2	1	100
542	45	2	25	3	1	2	2	100
543	48	2	4	3	1	2	0	90
543	48	2	4	3	1	2	1	100
543	48	2	4	3	1	2	2	100
544	38	1	5	3	1	2	0	90
544	38	1	5	3	1	2	1	100
544	38	1	5	3	1	2	2	100
545	57	1	5	3	1	2	0	90
545	57	1	5	3	1	2	1	100
545	57	1	5	3	1	2	2	100
546	63	1	4	3	1	2	0	90
546	63	1	4	3	1	2	1	100
546	63	1	4	3	1	2	2	100
547	19	1	2	3	9	1	0	90
547	19	1	2	3	9	1	1	100
547	19	1	2	3	9	1	2	100
548	42	2	3	4	2	2	0	90
548	42	2	3	4	2	2	1	100
548	42	2	3	4	2	2	2	100
549	43	2	6	4	2	1	0	90
549	43	2	6	4	2	1	1	100
549	43	2	6	4	2	1	2	100
550	39	2	5	3	2	1	0	90
550	39	2	5	3	2	1	1	100
550	39	2	5	3	2	1	2	100
551	51	1	5	3	1	2	0	90
551	51	1	5	3	1	2	1	100
551	51	1	5	3	1	2	2	100
552	34	1	5	3	9	2	0	90
552	34	1	5	3	9	2	1	100
552	34	1	5	3	9	2	2	100
553	34	2	11	3	2	2	0	90
553	34	2	11	3	2	2	1	100
553	34	2	11	3	2	2	2	100
554	42	1	13	3	1	2	0	90
554	42	1	13	3	1	2	1	100
554	42	1	13	3	1	2	2	100
555	24	2	3	3	2	1	0	90
555	24	2	3	3	2	1	1	100
555	24	2	3	3	2	1	2	100
556	54	1	4	2	1	2	0	90
556	54	1	4	2	1	2	1	100
556	54	1	4	2	1	2	2	100
557	51	2	5	3	1	2	0	90
557	51	2	5	3	1	2	1	100
557	51	2	5	3	1	2	2	100
558	36	1	4	3	8	1	0	90
558	36	1	4	3	8	1	1	100
558	36	1	4	3	8	1	2	100
559	47	1	6	3	4	1	0	90
559	47	1	6	3	4	1	1	100
559	47	1	6	3	4	1	2	100
560	29	2	5	3	2	1	0	90
560	29	2	5	3	2	1	1	100
560	29	2	5	3	2	1	2	100
561	34	1	15	4	5	1	0	90
561	34	1	15	4	5	1	1	100
561	34	1	15	4	5	1	2	100
562	40	2	9	4	1	1	0	90
562	40	2	9	4	1	1	1	100
562	40	2	9	4	1	1	2	100
563	44	2	15	3	5	1	0	90
563	44	2	15	3	5	1	1	100
563	44	2	15	3	5	1	2	100
564	48	1	6	3	1	2	0	90
564	48	1	6	3	1	2	1	100
564	48	1	6	3	1	2	2	100
565	43	2	6	3	2	1	0	90
565	43	2	6	3	2	1	1	100
565	43	2	6	3	2	1	2	100
566	39	1	4	4	8	1	0	90
566	39	1	4	4	8	1	1	100
566	39	1	4	4	8	1	2	100
567	42	1	4	4	1	2	0	90
567	42	1	4	4	1	2	1	100
567	42	1	4	4	1	2	2	100
568	45	1	1	3	1	1	0	90
568	45	1	1	3	1	1	1	100
568	45	1	1	3	1	1	2	100
569	52	2	5	3	1	2	0	90
569	52	2	5	3	1	2	1	100
569	52	2	5	3	1	2	2	100
570	31	2	11	3	1	2	0	90
570	31	2	11	3	1	2	1	100
570	31	2	11	3	1	2	2	100
571	30	2	4	5	4	1	0	100
571	30	2	4	5	4	1	1	100
571	30	2	4	5	4	1	2	100
572	31	2	6	4	1	1	0	100
572	31	2	6	4	1	1	1	100
572	31	2	6	4	1	1	2	100
573	40	1	5	3	1	2	0	100
573	40	1	5	3	1	2	1	100
573	40	1	5	3	1	2	2	60
574	67	1	5	3	1	2	0	100
574	67	1	5	3	1	2	1	100
574	67	1	5	3	1	2	2	60
575	40	1	5	3	1	2	0	100
575	40	1	5	3	1	2	1	100
575	40	1	5	3	1	2	2	100
576	42	2	4	4	2	1	0	100
576	42	2	4	4	2	1	1	100
576	42	2	4	4	2	1	2	100
577	45	2	2	4	1	1	0	100
577	45	2	2	4	1	1	1	100
577	45	2	2	4	1	1	2	100
578	35	1	4	3	1	2	0	100
578	35	1	4	3	1	2	1	100
578	35	1	4	3	1	2	2	50
579	37	1	4	3	1	2	0	100
579	37	1	4	3	1	2	1	100
579	37	1	4	3	1	2	2	70
580	43	1	4	3	1	2	0	100
580	43	1	4	3	1	2	1	100
580	43	1	4	3	1	2	2	80
581	31	1	2	4	2	2	0	100
581	31	1	2	4	2	2	1	100
581	31	1	2	4	2	2	2	100
582	52	2	3	3	2	1	0	100
582	52	2	3	3	2	1	1	100
582	52	2	3	3	2	1	2	100
583	42	2	4	3	2	1	0	100
583	42	2	4	3	2	1	1	100
583	42	2	4	3	2	1	2	100
584	32	2	2	3	1	1	0	100
584	32	2	2	3	1	1	1	100
584	32	2	2	3	1	1	2	100
585	46	2	5	3	5	1	0	100
585	46	2	5	3	5	1	1	100
585	46	2	5	3	5	1	2	100
586	21	2	2	3	2	1	0	100
586	21	2	2	3	2	1	1	100
586	21	2	2	3	2	1	2	100
587	65	1	5	3	1	2	0	100
587	65	1	5	3	1	2	1	100
587	65	1	5	3	1	2	2	80
588	42	1	5	3	7	2	0	100
588	42	1	5	3	7	2	1	100
588	42	1	5	3	7	2	2	80
589	57	2	5	3	1	2	0	100
589	57	2	5	3	1	2	1	100
589	57	2	5	3	1	2	2	80
590	48	1	5	3	1	2	0	100
590	48	1	5	3	1	2	1	100
590	48	1	5	3	1	2	2	70
591	44	1	1	4	5	1	0	100
591	44	1	1	4	5	1	1	100
591	44	1	1	4	5	1	2	100
592	34	2	1	3	9	1	0	100
592	34	2	1	3	9	1	1	100
592	34	2	1	3	9	1	2	100
593	49	1	4	3	1	2	0	100
593	49	1	4	3	1	2	1	100
593	49	1	4	3	1	2	2	80
594	33	1	2	3	1	1	0	100
594	33	1	2	3	1	1	1	100
594	33	1	2	3	1	1	2	100
595	33	1	4	5	1	1	0	100
595	33	1	4	5	1	1	1	100
595	33	1	4	5	1	1	2	100
596	21	2	4	3	2	1	0	100
596	21	2	4	3	2	1	1	100
596	21	2	4	3	2	1	2	100
597	39	2	5	3	9	1	0	100
597	39	2	5	3	9	1	1	100
597	39	2	5	3	9	1	2	100
598	21	2	3	3	2	2	0	100
598	21	2	3	3	2	2	1	100
598	21	2	3	3	2	2	2	50
599	45	2	4	3	2	2	0	100
599	45	2	4	3	2	2	1	100
599	45	2	4	3	2	2	2	60
600	35	2	5	3	1	2	0	100
600	35	2	5	3	1	2	1	100
600	35	2	5	3	1	2	2	80
601	36	1	5	3	1	2	0	100
601	36	1	5	3	1	2	1	100
601	36	1	5	3	1	2	2	80
602	43	2	27	3	6	1	0	100
602	43	2	27	3	6	1	1	100
602	43	2	27	3	6	1	2	100
603	36	1	18	3	1	2	0	100
603	36	1	18	3	1	2	1	100
603	36	1	18	3	1	2	2	80
604	46	1	29	3	1	2	0	100
604	46	1	29	3	1	2	1	100
604	46	1	29	3	1	2	2	60
605	40	2	5	3	1	2	0	100
605	40	2	5	3	1	2	1	100
605	40	2	5	3	1	2	2	60
606	39	2	4	3	2	2	0	100
606	39	2	4	3	2	2	1	100
606	39	2	4	3	2	2	2	60
607	45	1	5	3	1	2	0	100
607	45	1	5	3	1	2	1	100
607	45	1	5	3	1	2	2	80
608	37	2	5	3	1	2	0	100
608	37	2	5	3	1	2	1	100
608	37	2	5	3	1	2	2	80
609	39	1	5	3	1	2	0	100
609	39	1	5	3	1	2	1	100
609	39	1	5	3	1	2	2	70
610	60	1	5	2	1	2	0	100
610	60	1	5	2	1	2	1	100
610	60	1	5	2	1	2	2	50
611	42	1	20	3	5	1	0	100
611	42	1	20	3	5	1	1	100
611	42	1	20	3	5	1	2	100
612	38	2	5	3	1	2	0	100
612	38	2	5	3	1	2	1	100
612	38	2	5	3	1	2	2	80
613	42	2	12	3	1	2	0	100
613	42	2	12	3	1	2	1	100
613	42	2	12	3	1	2	2	80
614	58	1	5	3	1	2	0	100
614	58	1	5	3	1	2	1	100
614	58	1	5	3	1	2	2	80
615	58	1	5	3	6	2	0	100
615	58	1	5	3	6	2	1	100
615	58	1	5	3	6	2	2	80
616	45	1	5	4	1	2	0	100
616	45	1	5	4	1	2	1	100
616	45	1	5	4	1	2	2	100
617	38	2	5	3	1	2	0	100
617	38	2	5	3	1	2	1	100
617	38	2	5	3	1	2	2	70
618	35	2	9	3	1	2	0	100
618	35	2	9	3	1	2	1	100
618	35	2	9	3	1	2	2	80
619	49	1	25	3	1	2	0	100
619	49	1	25	3	1	2	1	100
619	49	1	25	3	1	2	2	80
620	39	2	4	4	2	1	0	100
620	39	2	4	4	2	1	1	100
620	39	2	4	4	2	1	2	100
621	54	2	4	3	1	1	0	100
621	54	2	4	3	1	1	1	100
621	54	2	4	3	1	1	2	100
622	39	2	2	4	2	1	0	100
622	39	2	2	4	2	1	1	100
622	39	2	2	4	2	1	2	100
623	35	1	8	3	1	2	0	100
623	35	1	8	3	1	2	1	100
623	35	1	8	3	1	2	2	80
624	42	1	22	3	6	2	0	100
624	42	1	22	3	6	2	1	100
624	42	1	22	3	6	2	2	100
625	40	2	17	3	1	2	0	100
625	40	2	17	3	1	2	1	100
625	40	2	17	3	1	2	2	100
626	25	2	2	4	2	1	0	100
626	25	2	2	4	2	1	1	100
626	25	2	2	4	2	1	2	100
627	36	1	5	3	1	2	0	100
627	36	1	5	3	1	2	1	100
627	36	1	5	3	1	2	2	100
628	41	1	23	3	1	1	0	100
628	41	1	23	3	1	1	1	100
628	41	1	23	3	1	1	2	100
629	35	1	7	4	1	1	0	100
629	35	1	7	4	1	1	1	100
629	35	1	7	4	1	1	2	100
630	33	2	2	4	2	1	0	100
630	33	2	2	4	2	1	1	100
630	33	2	2	4	2	1	2	100
631	31	1	6	3	1	2	0	100
631	31	1	6	3	1	2	1	100
631	31	1	6	3	1	2	2	100
632	42	1	12	3	1	2	0	100
632	42	1	12	3	1	2	1	100
632	42	1	12	3	1	2	2	100
633	44	1	1	3	1	2	0	100
633	44	1	1	3	1	2	1	100
633	44	1	1	3	1	2	2	100
634	55	2	32	3	6	2	0	100
634	55	2	32	3	6	2	1	100
634	55	2	32	3	6	2	2	100
635	44	2	5	3	1	1	0	100
635	44	2	5	3	1	1	1	100
635	44	2	5	3	1	1	2	100
636	32	2	3	4	1	1	0	100
636	32	2	3	4	1	1	1	100
636	32	2	3	4	1	1	2	100
637	58	1	5	3	4	2	0	100
637	58	1	5	3	4	2	1	100
637	58	1	5	3	4	2	2	100
638	34	2	5	4	2	1	0	100
638	34	2	5	4	2	1	1	100
638	34	2	5	4	2	1	2	100
639	44	2	5	3	1	1	0	100
639	44	2	5	3	1	1	1	100
639	44	2	5	3	1	1	2	100
640	52	1	6	3	5	2	0	100
640	52	1	6	3	5	2	1	100
640	52	1	6	3	5	2	2	100
641	21	2	2	3	2	1	0	100
641	21	2	2	3	2	1	1	100
641	21	2	2	3	2	1	2	100
642	38	2	5	4	1	1	0	100
642	38	2	5	4	1	1	1	100
642	38	2	5	4	1	1	2	100
643	42	2	20	3	2	1	0	100
643	42	2	20	3	2	1	1	100
643	42	2	20	3	2	1	2	100
644	30	2	5	3	2	1	0	100
644	30	2	5	3	2	1	1	100
644	30	2	5	3	2	1	2	100
645	38	2	5	3	2	1	0	100
645	38	2	5	3	2	1	1	100
645	38	2	5	3	2	1	2	100
646	42	1	22	4	1	1	0	100
646	42	1	22	4	1	1	1	100
646	42	1	22	4	1	1	2	100
647	34	1	5	3	1	2	0	100
647	34	1	5	3	1	2	1	100
647	34	1	5	3	1	2	2	100
648	34	1	5	3	1	2	0	100
648	34	1	5	3	1	2	1	100
648	34	1	5	3	1	2	2	100
649	47	1	5	3	1	2	0	100
649	47	1	5	3	1	2	1	100
649	47	1	5	3	1	2	2	100
650	44	2	5	3	1	2	0	100
650	44	2	5	3	1	2	1	100
650	44	2	5	3	1	2	2	100
651	47	1	5	3	1	2	0	100
651	47	1	5	3	1	2	1	100
651	47	1	5	3	1	2	2	100
652	38	1	5	3	1	2	0	100
652	38	1	5	3	1	2	1	100
652	38	1	5	3	1	2	2	100
653	60	1	5	3	1	2	0	100
653	60	1	5	3	1	2	1	100
653	60	1	5	3	1	2	2	100
654	42	1	4	3	1	1	0	100
654	42	1	4	3	1	1	1	100
654	42	1	4	3	1	1	2	100
655	41	2	4	4	2	1	0	100
655	41	2	4	4	2	1	1	100
655	41	2	4	4	2	1	2	100
656	36	2	4	3	1	2	0	100
656	36	2	4	3	1	2	1	100
656	36	2	4	3	1	2	2	100
657	35	1	5	3	1	2	0	100
657	35	1	5	3	1	2	1	100
657	35	1	5	3	1	2	2	100
658	44	2	1	4	2	1	0	100
658	44	2	1	4	2	1	1	100
658	44	2	1	4	2	1	2	100
659	38	2	2	3	1	2	0	100
659	38	2	2	3	1	2	1	100
659	38	2	2	3	1	2	2	100
660	41	2	2	3	2	1	0	100
660	41	2	2	3	2	1	1	100
660	41	2	2	3	2	1	2	100
661	36	2	2	3	2	1	0	100
661	36	2	2	3	2	1	1	100
661	36	2	2	3	2	1	2	100
662	48	1	7	4	9	1	0	100
662	48	1	7	4	9	1	1	100
662	48	1	7	4	9	1	2	100
663	45	2	7	4	9	1	0	100
663	45	2	7	4	9	1	1	100
663	45	2	7	4	9	1	2	100
664	38	1	19	3	5	1	0	100
664	38	1	19	3	5	1	1	100
664	38	1	19	3	5	1	2	100
665	38	2	5	3	5	1	0	100
665	38	2	5	3	5	1	1	100
665	38	2	5	3	5	1	2	100
666	35	2	5	3	5	1	0	100
666	35	2	5	3	5	1	1	100
666	35	2	5	3	5	1	2	100
667	46	1	19	3	5	1	0	100
[truncated: 425 more rows]
